# Supplementary material for: The limits of normal approximation for adult height
Source: Eur J Hum Genet. 2021 Mar 4;29(7):1082–91. doi: 10.1038/s41431-021-00836-7 (PMC8298501; doi:10.1038/s41431-021-00836-7)
Supplement: Supplementary file 2 — Supplementary Tables [file 41431_2021_836_MOESM2_ESM.xlsx]

## Sheet: ST1
Supplementary Table 1. Average male and female height in worldwide populations and related information for suorce studies. The last column reports whether the data passed the filters.
Country	Average male height	Average female height	Age and notes	Retained for the analysis?
Albania	174	161.8	20-29	Yes
Argentina	174.46	161.01	18	Yes
Australia	175.6	161.8	18	No
Australia	177.8	163.8	18-24	Yes
Austria	179	166	20-49	Yes
Austria	180	167	20-24	No
Austria	179.2	167.6	21	No
Azerbaijan	171.8	165.4	16	Yes
Bahrain	165.1	154.2	19+	Yes
Bahrain	171	156.6	18	No
Belgium	178.6	168.1	21	Yes
Bolivia	160	142.2	20-29	No
Bosnia and Herzegovina	183.9	171.8	19-32	Yes
Brazil	170.7	158.8	18+	Yes
Brazil	173	161.1	20-24	No
Brazil-Urban	173.5	161.6	20-24	No
Brazil-Rural	170.9	158.9	20-24	No
Cameroon-Urban	170.6	161.3	15+	Yes
Cameroon-Urban	172.1	162	35-44	No
Canada	175.1	162.3	18-79	Yes
Canada	176	163.3	25-44	No
Chile	169.6	156.1	15	No
Chile	171.2	157.2	25-44	Yes
Chile	171	159.1	15-24	No
China, People's Republic of	167.1	155.8	18	No
ChinaMainland	172.1	160.1	19	Yes
ChinaPeople's Republic of-Urban	170.2	158.6	17	No
ChinaPeople's Republic of-Rural	166.3	157	17	No
ChinaPeople's Republic of-Beijing	174.7	161.3	21	No
ChinaPeople's Republic of-Sichuan	169.2	158.2	20-24	No
Colombia	170.6	158.7	18-22	Yes
Croatia	180.4	166.49	18	Yes
Cuba-Urban	168	156	15	Yes
Czech Republic	180.31	167.22	17	Yes
Denmark	182.6	168.7	23	No
Dinaric Alps	185.6	171.1	17	Yes
Egypt	170.3	158.9	20-24	Yes
Finland	178.9	165.3	25-34	Yes
Finland	180.7	167.2	25	No
France	175.6	162.5	18-70	Yes
France	174.1	161.9	20	No
France	177	164.6	20-29	No
Gambia-Rural	168	157.8	21-49	Yes
Germany	175.4	162.8	18-79	Yes
Germany	178.9	166.1	18-37	No
Germany-Urban	180.6	168.5	18-37	No
Germany	178	165	18+	No
Germany	181	168	18-25	No
Ghana	169.5	158.5	25-29	Yes
Greece	177	165	18-49	Yes
Greece	177	166	20-24	No
Greece	178.3	166.6	21	No
Hong Kong	171.7	158.7	18	No
Hong Kong	173.4	160.1	19-20	Yes
Hungary	176	164	Adults	Yes
India	164.7	151.9	20-49	Yes
India-Rural	161.2	152.1	17+	No
India	166.3	152.6	20	No
Indonesia	158	147	50+	Yes
Iran	170.3	157.2	21+	Yes
Iran	173.4	159.8	21-25	No
Iraq-Baghdad	165.4	155.8	18-44	Yes
Ireland	177	163	20-49	Yes
Ireland	179	163	20-24	No
Ireland	177.5	163.5	21	No
Israel	177	166	18-21	Yes
Italy	176.5	162.5	18	No
Italy	177.2	167.8	21	Yes
Ivory Coast	170.1	159.1	25-29	Yes
Jamaica	171.8	160.8	25-74	Yes
Japan	172	158	20-49	Yes
Japan	172	158.7	20-24	No
Japan	170.7	158	17	No
North Korea	165.6	154.9	20-39	Yes
South Korea	170.7	157.4	20+	No
South Korea	173.5	160.4	20-24	No
Lithuania	181.3	167.5	18	Yes
Malawi-Urban	166	155	16-60	Yes
Malaysia	166.3	154.7	20-24	Yes
Malaysia	168.5	158.1	Chinese, 20-24	Yes
Malaysia	169.1	155.4	Indian, 20-24	Yes
Mali-Southern Mali	171.3	160.4	Adults	Yes
Malta	169.9	159.9	18	No
Malta	175.2	163.8	25-34	Yes
Mexico	167	154	20-49	Yes
Mexico	169	155	20-24	No
Mexico-Morelos	167	155	18-76	No
Mongolia	168.4	157.7	25-34	Yes
Montenegro	183.2	168.4	Students	Yes
Netherlands	181	169	Caucasians, 16-18	No
Netherlands	180.8	167.5	20	No
Netherlands	183.2	169.9	20-30	Yes
Netherlands	183.8	170.7	21	No
New Zealand	177	164	20-49	Yes
New Zealand	178	164	20-24	No
Nigeria	163.8	157.8	18-74	Yes
Nigeria	167.2	160.3	20-29	No
Norway	180.3	167	20-85	Yes
Norway	182.4	168	20-25	No
Norway	181.6	168.2	26-35	No
Peru	164	151	20	Yes
Philippines	161.9	150.2	20	No
Philippines	163.4	151.7	20-39	Yes
Poland	178.7	165.1	18	Yes
Portugal	171	161	20-50	Yes
Portugal	173.7	163.7	21	No
Qatar	170.8	161.1	18	Yes
Russia	177.2	164.1	24	Yes
Saudi Arabia	168.9	156.3	18	Yes
Serbia	182	166.8	18-30	Yes
Singapore	171	160	Chinese students	Yes
Slovakia	179.4	165.6	18	Yes
Slovenia-Ljubljana	180.3	167.4	19	Yes
South Africa	168	159	19	Yes
Sri Lanka	163.6	151.4	18+	Yes
Sri Lanka	165.6	154	18-29	No
Spain	174	163	20-49	Yes
Spain	176	166	20-24	No
Spain	178	166.2	21	No
Sweden	181.5	166.8	20-29	No
Sweden	177.9	164.6	20-74	Yes
Switzerland	175.4	164	20-74	Yes
Taiwan	171.4	159.9	17	Yes
Thailand	170.3	159	15-19	Yes
Tonga	176.1	165.3	40	Yes
Turkey	173.6	161.9	20-22	Yes
Turkey-Ankara	174.1	158.9	18-59	No
Turkey-Ankara	176.1	162	18-29	No
UK-England	175.3	161.9	16+	Yes
UK-England	177.8	164.5	25-34	No
UK-Scotland	175	161.3	16+	Yes
UK-Scotland	178.2	163.5	25-34	No
UK-Wales	177	162	16	Yes
U.S.	175.9	162.1	All Americans, 20+	No
U.S.	176.3	163.1	All Americans, 20-29	No
U.S.	176.9	163.7	African Americans, 20-39	Yes
U.S.	171.1	158.2	Hispanic/Latino, 20-39	Yes
U.S.	178.4	164.9	Non-Hispanic White, 20-39	Yes
Uruguay	170	158	Adults	Yes
Vietnam	162.1	152.2	25-29	No
Vietnam	165.7	155.2	20-25	Yes

## Sheet: ST2
Supplementary Table 2. Six groups of individuals of European (white) descent used in analysis
Country of Birth	Ethnic Background	genetic ethnic grouping	Manual Group	Number of individuals
England	British	1	English	282509
Scotland	British	1	Scottish	29133
Any	British	—	Other British	18073
Wales	British	1	Welsh	16397
Any	Any other white background	—	Other White	14593
England/Republic of Ireland	Irish	—	Irish	8448
				369153

## Sheet: ST3
Supplementary Table 3. Coefficients of determination for linear regression of Height and of logarithm of Height with the following predictors: Sex, RP, PGHS for each analysis group. Measures of differences of models are differences between R_squared of Height and log(Height) as responces in the same scale.
analysis_group	r_sq_original	r_sq_log_exp	r_sq_log	r_sq_original_log	N	diff_orig_log_exp	diff_log_original_log	diff_orig_log_exp (%)	diff_log_original_log (%)
English	0.601743	0.601883	0.601012	0.60087	282509	0.00014013	0.000142204	0.00014013	0.000142204
Scottish	0.607007	0.607161	0.60519	0.605049	29133	0.000153736	0.000141251	0.000153736	0.000141251
Other_British	0.5991	0.599461	0.597795	0.597439	18073	0.000361009	0.000356122	0.000361009	0.000356122
Welsh	0.617609	0.61764	0.616689	0.616627	16397	3.08146e-05	6.24123e-05	3.08146e-05	6.24123e-05
Other_white	0.591008	0.590997	0.587935	0.588025	14593	-1.08638e-05	-8.94201e-05	-1.08638e-05	-8.94201e-05
Irish	0.612634	0.612768	0.611257	0.61111	8448	0.000133028	0.000146446	0.000133028	0.000146446

## Sheet: ST4
Supplementary Table 4. Proportion of variance explained and median bias of prediction of height and log-height by additive (height) and multiplicative (log-height) models when trained on white British born in England and transferred to groups of other origins.
Group	Ethnic background code	N	mean	sd	cv	r2_additive	r2_multip	ratio_r2, %	r2_additive_log	r2_multip_log	ratio_r2_log, %	bias_additive	bias_multip	delta_bias	bias_additive_log	bias_multip_log	delta_bias_log
English	1001	360237	168.821	9.24569	0.0547662
Scottish	1001	36831	167.764	9.24562	0.055111	0.590321	0.590679	0.0607386	0.585912	0.586258	0.0590382	0.83204	0.729531	0.102509	0.0021588	0.00189244	0.000266361
Welsh	1001	20628	167.792	9.17523	0.0546821	0.607439	0.607678	0.0394096	0.605956	0.606214	0.0424644	0.917922	0.815108	0.102814	0.00237155	0.00210542	0.000266128
Other British	1001	10163	169.509	9.25575	0.0546033	0.584043	0.583922	-0.0206992	0.582208	0.582052	-0.0267576	-0.649995	-0.756975	-0.106981	-0.00167426	-0.00194346	-0.000269199
Irish	1002	12593	168.259	9.20956	0.0547345	0.601479	0.601543	0.0106511	0.600587	0.600644	0.00950061	0.770918	0.658322	0.112596	0.00198943	0.00170766	0.000281772
Any other white background	1003	15634	168.23	9.23711	0.0549075	0.559456	0.559621	0.0294582	0.555717	0.555799	0.0149116	-0.458528	-0.560954	-0.102426	-0.00119825	-0.00143749	-0.000239242
Mixed	2001, 2002, 2003, 2004	2766	166.838	9.13733	0.0547677	0.554525	0.554673	0.0267508	0.550048	0.550224	0.0318492	0.353188	0.235349	0.117839	0.000908381	0.000616488	0.000291893
Indian	3001	5478	163.49	9.30698	0.0569268	0.611202	0.611368	0.0271246	0.61103	0.611256	0.0369348	4.14311	4.07402	0.0690911	0.0109488	0.0107212	0.000227546
Pakistani	3002	1710	165.972	9.01746	0.0543313	0.600455	0.600321	-0.0223268	0.602711	0.602664	-0.00766103	3.59235	3.45244	0.13991	0.00927778	0.00906205	0.000215735
Bangladeshi and Any other Asian background	3003, 3004	1928	163.431	8.86732	0.0542574	0.553298	0.553556	0.046636	0.555292	0.555644	0.0633268	4.12104	4.10055	0.0204949	0.0108729	0.0107835	8.93862e-05
Caribbean	4001	4223	167.257	8.71202	0.0520875	0.493642	0.493578	-0.0128373	0.489947	0.489993	0.00931313	-1.40179	-1.50463	-0.10284	-0.00362067	-0.00396916	-0.000348493
African	4002	3122	167.497	8.65579	0.0516774	0.466051	0.465812	-0.0512925	0.467592	0.467425	-0.0357268	0.0500464	-0.0581921	-0.00814578	0.000128814	-0.000143596	-1.47811e-05
Chinese	5	1496	161.759	7.89413	0.0488018	0.539883	0.540592	0.131281	0.535046	0.535809	0.142512	1.47442	1.40938	0.0650329	0.00391159	0.00380395	0.00010764
Other ethnic group	6	4259	164.579	9.19382	0.0558627	0.557463	0.557562	0.0177776	0.554651	0.55478	0.0232581	1.97748	1.91335	0.0641338	0.00518963	0.0049751	0.000214532
Ethnic background code - Data field 21000 in UK Biobank (Ethnic background)
N a number of individuals in the corresponding subpopulation
mean - mean height in the subpopulation
sd - Sdandard Deviation of height in the soubpopulation
cv - Coefficient of Variation of height in the soubpopulation
r2_additive - R2 for height with linear model in height scale
r2_multip - R2 for height with multiplicative model in height scale
ratio_r2, % - r2_multip/r2_additive*100-100
r2_additive_log - R2 for height with linear model in log-height scale
r2_multip_log - R2 for height with multiplicative model in log-height scale
ratio_r2_log, % - r2_multip_log/r2_additive_log*100-100
bias_additive - Median(predicted_with_linear_model_height - observed_height)
bias_multip - Median(predicted_with_log-linear_model_height - observed_height)
delta_bias - abs(median_bias_additive) - abs(median_bias_multip)
bias_additive_log - Median(predicted_with_linear_model_log-height - observed_log-height)
bias_multip_log - Median(predicted_with_log-linear_model_log-height - observed_log-height)
delta_bias_log - abs(median_bias_additive_log) - abs(median_bias_multip_log)

## Sheet: ST5A
Supplementary Table 5A. Mean, number (N), standard deviation (sd) and coefficient of variation (CV) of height in different analysis groups splitted by sex, median polygenic height score or median residual predictor. Levene p-value shows p-value of testing the difference of variances between the group on the corresponding line and the next line.
Analysis Group	N	mean	sd	N	CV	group	levine_pval	Significant after 18 tests?	Bonf.-corrected p-value	Mean ratio	SD ratio
English	282509	176.052	6.74199	131266	3.82953	men	3.31404e-189	YES	5.96528e-188	0.0812571	0.0877462
		162.822	6.19812	151243	3.80669	women
		170.756	9.15173	141256	5.35953	high_PGHS	1.06625e-16	YES	1.91925e-15	0.0213759	0.021161
		167.183	8.96208	141253	5.36066	low_PGHS
		170.51	9.1599	141255	5.37207	high_RP	1.99227e-09	YES	3.58608e-08	0.0184006	0.0127201
		167.429	9.04485	141254	5.4022	low_RP
Scottish	29133	175.225	6.75515	13123	3.85513	men	4.03464e-21	YES	7.26235e-20	0.0819733	0.0900999
		161.95	6.19682	16010	3.82639	women
		169.635	9.17835	14567	5.41063	high_PGHS	0.00998296	NO	0.179693	0.0205262	0.0228944
		166.223	8.97292	14566	5.39811	low_PGHS
		169.582	9.18607	14567	5.41689	high_RP	0.000313223	YES	0.00563802	0.0198786	0.0223831
		166.277	8.98496	14566	5.40362	low_RP
Other British	18073	175.343	6.86826	8127	3.91704	men	1.1746e-13	YES	2.11427e-12	0.0810627	0.0832207
		162.195	6.3406	9946	3.90924	women
		170.006	9.21857	9037	5.42249	high_PGHS	0.00146662	YES	0.0263991	0.0228477	0.0303476
		166.209	8.94705	9036	5.38302	low_PGHS
		169.86	9.13162	9037	5.37595	high_RP	0.373061	NO	1	0.0210766	0.00408483
		166.354	9.09447	9036	5.46693	low_RP
Welsh	16397	175.116	6.58801	7595	3.76208	men	1.40549e-16	YES	2.52988e-15	0.0835831	0.107882
		161.608	5.94649	8802	3.67957	women
		169.648	9.12021	8199	5.37598	high_PGHS	0.0265679	NO	0.478223	0.0214661	0.0236314
		166.082	8.90967	8198	5.36461	low_PGHS
		169.331	9.14005	8199	5.39774	high_RP	0.0810255	NO	1	0.0176231	0.0150875
		166.399	9.0042	8198	5.41122	low_RP
Other white	14593	175.949	7.26561	5597	4.12937	men	1.53205e-12	YES	2.75769e-11	0.0768114	0.0957508
		163.399	6.63071	8996	4.058	women
		170.25	9.06285	7297	5.32326	high_PGHS	0.188909	NO	1	0.0245257	0.0212162
		166.174	8.87457	7296	5.34051	low_PGHS
		170.143	9.08929	7297	5.34215	high_RP	0.0578829	NO	1	0.0232215	0.0217946
		166.282	8.89542	7296	5.34961	low_RP
Irish	8448	175.343	6.69025	3986	3.81552	men	2.65902e-05	YES	0.000478624	0.0822438	0.0756149
		162.018	6.21993	4462	3.83904	women
		170.079	9.32091	4224	5.48034	high_PGHS	0.00181671	YES	0.0327008	0.0213034	0.0523695
		166.531	8.85707	4224	5.31856	low_PGHS
		170.083	9.18899	4224	5.40266	high_RP	0.0337752	NO	0.607954	0.0213479	0.0218617
		166.528	8.9924	4224	5.39995	low_RP
All-but-English	86644	175.346	6.82149	38428	3.8903	men	4.77346e-53	YES	8.59223e-52	0.0809521	0.0835287
		162.215	6.29562	48216	3.88105	women
		169.861	9.17189	43322	5.39964	high_PGHS	6.85344e-08	YES	1.23362e-06	0.0219272	0.0270907
		166.216	8.92997	43322	5.3725	low_PGHS
		169.709	9.1449	43322	5.38859	high_RP	0.000962813	YES	0.0173306	0.020074	0.0142002
		166.369	9.01686	43322	5.4198	low_RP
All	369153	175.892	6.76651	169694	3.84696	men	1.16049e-235	YES	2.08889e-234	0.0812499	0.086597
		162.675	6.22725	199459	3.82803	women
		170.545	9.16436	184577	5.37357	high_PGHS	7.58018e-21	YES	1.36443e-19	0.0214929	0.0223278
		166.957	8.96421	184576	5.36918	low_PGHS
		170.355	9.16394	184577	5.37933	high_RP	5.91661e-13	YES	1.06499e-11	0.0191896	0.0140979
		167.147	9.03654	184576	5.40634	low_RP

## Sheet: ST5B
Supplementary Table 5B. Mean, number (N), standard deviation (sd) and coefficient of variation (CV) of log-height in different analysis groups splitted by sex, median polygenic height score or median residual predictor. Levene p-value shows p-value of testing the difference of variances between the group on the corresponding line and the next line.
Ethnicity	mean	sd	N	variation,coeff	group	levine_pval	Significant after 18 tests?	Bonf.-corrected p-value	Mean ratio	SD ratio
English	2.24532	0.0166413	131266	0.741155	men	0.0225842	NO	0.406515	0.0153411	0.00585224
	2.2114	0.0165445	151243	0.748147	women
	2.23175	0.0232435	141256	1.04149	high_PGHS	0.929405	NO	1	0.00413303	-0.000285609
	2.22257	0.0232501	141253	1.04609	low_PGHS
	2.23112	0.0233093	141255	1.04473	high_RP	0.374409	NO	1	0.0035646	-0.00454243
	2.2232	0.0234156	141254	1.05324	low_RP
Scottish	2.24327	0.0167596	13123	0.747104	men	0.50065	NO	1	0.0154871	0.00687802
	2.20906	0.0166451	16010	0.753492	women
	2.22888	0.023446	14567	1.05192	high_PGHS	0.995418	NO	1	0.00397387	0.00114817
	2.22006	0.0234191	14566	1.05489	low_PGHS
	2.22874	0.0234901	14567	1.05396	high_RP	0.224468	NO	1	0.0038488	0.00272531
	2.2202	0.0234263	14566	1.05514	low_RP
Other British	2.24356	0.017017	8127	0.758482	men	0.621459	NO	1	0.0153189	0.000496003
	2.20971	0.0170085	9946	0.76972	women
	2.22983	0.0235095	9037	1.05432	high_PGHS	0.333207	NO	1	0.00441535	0.00678268
	2.22003	0.0233511	9036	1.05184	low_PGHS
	2.22947	0.0233069	9037	1.0454	high_RP	0.259413	NO	1	0.00408917	-0.0164893
	2.22039	0.0236977	9036	1.06728	low_RP
Welsh	2.24302	0.0163659	7595	0.729637	men	0.124288	NO	1	0.0157816	0.0235404
	2.20817	0.0159895	8802	0.724106	women
	2.22892	0.0233256	8199	1.0465	high_PGHS	0.798618	NO	1	0.00415369	0.00376803
	2.2197	0.023238	8198	1.0469	low_PGHS
	2.22811	0.0234155	8199	1.05091	high_RP	0.879796	NO	1	0.00341765	-0.00111983
	2.22052	0.0234417	8198	1.05569	low_RP
Other white	2.24502	0.0179527	5597	0.79967	men	0.202651	NO	1	0.0145182	0.0173843
	2.21289	0.017646	8996	0.797417	women
	2.23048	0.0229996	7297	1.03115	high_PGHS	0.426595	NO	1	0.00474277	-0.00551781
	2.21995	0.0231272	7296	1.04179	low_PGHS
	2.2302	0.0230878	7297	1.03523	high_RP	0.943122	NO	1	0.00449182	-0.00322672
	2.22023	0.0231625	7296	1.04325	low_RP
Irish	2.24357	0.0165968	3986	0.739749	men	0.605591	NO	1	0.0155387	-0.00555016
	2.20924	0.0166894	4462	0.755437	women
	2.23	0.0238121	4224	1.06781	high_PGHS	0.0848101	NO	1	0.00410474	0.0313332
	2.22088	0.0230887	4224	1.03962	low_PGHS
	2.23003	0.0234612	4224	1.05206	high_RP	0.472424	NO	1	0.00413017	0.00115378
	2.22085	0.0234342	4224	1.05519	low_RP
All-but-English	2.24357	0.0169109	38428	0.753752	men	0.694162	NO	1	0.015298	0.00229569
	2.20976	0.0168722	48216	0.76353	women
	2.22946	0.0234012	43322	1.04963	high_PGHS	0.451032	NO	1	0.00424047	0.00453802
	2.22005	0.0232955	43322	1.04932	low_PGHS
	2.22908	0.023352	43322	1.04761	high_RP	0.350996	NO	1	0.00389078	-0.00604986
	2.22044	0.0234942	43322	1.05809	low_RP
All	2.24493	0.0167189	169694	0.744741	men	0.072468	NO	1	0.0153428	0.00479963
	2.211	0.016639	199459	0.752555	women
	2.23121	0.0233011	184577	1.04433	high_PGHS	0.964284	NO	1	0.00415596	0.00065843
	2.22198	0.0232858	184576	1.04798	low_PGHS
	2.23073	0.0233359	184577	1.04611	high_RP	0.291749	NO	1	0.00371685	-0.00416445
	2.22247	0.0234335	184576	1.05439	low_RP

## Sheet: ST6A
Supplementary Table 6A. Regression of height onto sex, polygenic height score, residual predictor, and all pairwise interactions between these predictors in different analysis groups
Analysis Group	Predictor	Estimate	Std. Error	t value	Pr(>|t|)	model_rsq	N		MA weight	estimated*(MA weight)		P-value (no truncation)
English	Intercept	162.71	0.0150145	10836.9	<1e-100		282509		4435.86	721761		0
	Sex	13.1383	0.0220818	594.981	<1e-100			0.0807463	2050.84	26944.4		0
	PGHS	2.12826	0.0149766	142.106	<1e-100				4458.33	9488.49		0
	RP	1.64031	0.0155694	105.355	<1e-100				4125.33	6766.8		0
	Sex:PGHS	0.157292	0.0219914	7.15243	8.54617e-13			0.0739062	2067.74	325.238		8.54617e-13
	Sex:RP	0.156479	0.0228289	6.85441	7.17524e-12			0.0953962	1918.79	300.251		7.17524e-12
	PGHS:RP	0.0295046	0.0113948	2.58931	0.00961746	0.601888		0.0138632	7701.72	227.236		0.00961746
Scottish	Intercept	162.664	0.0501583	3243	<1e-100		29133		397.479	64655.3		0
	Sex	13.3207	0.0736386	180.894	<1e-100				184.412	2456.51		0
	PGHS	2.10615	0.0484758	43.4474	<1e-100				425.55	896.27		0
	RP	1.71053	0.0470029	36.392	<1e-100				452.638	774.251		1.29197e-283
	Sex:PGHS	0.16878	0.0682237	2.47392	0.0133697			0.0801368	214.847	36.2619		0.0133697
	Sex:RP	0.243358	0.0698601	3.48351	0.000495618			0.142271	204.9	49.864		0.000495618
	PGHS:RP	-0.00604781	0.035096	-0.172322	0.863186	0.607464		-0.0028715	811.865	-4.91		0.863186
Other British	Intercept	162.713	0.061659	2638.91	<1e-100		18073		263.031	42798.6		0
	Sex	13.1183	0.0910865	144.02	<1e-100				120.529	1581.14		0
	PGHS	2.03682	0.0602746	33.7924	<1e-100				275.252	560.64		8.7454e-243
	RP	1.64873	0.0553025	29.8129	<1e-100				326.972	539.087		1.07884e-190
	Sex:PGHS	0.340448	0.0884919	3.84722	0.000119877			0.167146	127.701	43.4754		0.000119877
	Sex:RP	0.148519	0.0828339	1.79298	0.0729929			0.0900813	145.742	21.6455		0.0729929
	PGHS:RP	0.0264443	0.0403749	0.654969	0.512496	0.599566		0.0129831	613.448	16.2222		0.512496
Welsh	Intercept	162.496	0.0712758	2279.82	<1e-100		16397		196.841	31985.9		0
	Sex	13.4521	0.102845	130.799	<1e-100				94.5437	1271.81		0
	PGHS	2.09045	0.0672504	31.0845	<1e-100				221.111	462.22		3.59463e-206
	RP	1.5353	0.0657228	23.3602	<1e-100				231.509	355.436		9.38026e-119
	Sex:PGHS	0.112629	0.0890095	1.26536	0.205761			0.053878	126.22	14.216		0.205761
	Sex:RP	0.153405	0.0964029	1.59129	0.111564			0.0999183	107.602	16.5066		0.111564
	PGHS:RP	0.0556872	0.0487692	1.14185	0.253533	0.618207		0.0266389	420.444	23.4133		0.253533
Other white	Intercept	162.687	0.0646765	2515.39	<1e-100		14593		239.06	38891.9		0
	Sex	12.9948	0.10244	126.852	<1e-100				95.2922	1238.3		0
	PGHS	2.34386	0.0644427	36.3712	<1e-100				240.798	564.396		2.4633e-277
	RP	1.84294	0.0541857	34.0115	<1e-100				340.589	627.685		4.54609e-244
	Sex:PGHS	0.0682225	0.102014	0.668753	0.503664			0.0291069	96.0896	6.55547		0.503664
	Sex:RP	0.130165	0.0846763	1.5372	0.124266			0.0706288	139.468	18.1538		0.124266
	PGHS:RP	0.176832	0.0408493	4.32888	1.50865e-05	0.592784		0.0754448	599.281	105.972		1.50865e-05
Irish	Intercept	162.72	0.0921604	1765.62	<1e-100		8448		117.737	19158.1		0
	Sex	13.2066	0.132818	99.4333	<1e-100				56.6871	748.642		0
	PGHS	2.05081	0.090676	22.6169	<1e-100				121.623	249.425		5.235e-110
	RP	1.81139	0.0856839	21.1404	1.05292e-96				136.208	246.725		1.05292e-96
	Sex:PGHS	0.234831	0.125501	1.87115	0.0613582			0.114506	63.4905	14.9095		0.0613582
	Sex:RP	0.10005	0.123703	0.808795	0.418656			0.0552339	65.3493	6.53821		0.418656
	PGHS:RP	0.097041	0.0623107	1.55737	0.119419	0.61323		0.0473184	257.558	24.9937		0.119419
Meta-analysis all but English	Intercept	162.657	0.0286988	5667.73	<1e-100		86644		1214.15	197490
	Sex	13.2309	0.0425835	310.706	<1e-100				551.464	7296.4
	PGHS	2.12792	0.0279037	76.2594	<1e-100				1284.33	2732.95
	RP	1.70923	0.0259245	65.9309	<1e-100				1487.92	2543.18
	Sex:PGHS	0.183685	0.0398933	4.60442	4.13625e-06			0.0863218	628.348	115.418
	Sex:RP	0.169982	0.038835	4.37702	1.20312e-05			0.0994495	663.061	112.708
	PGHS:RP	0.0613082	0.0192358	3.1872	0.00143659			0.0288114	2702.6	165.691
Meta-analysis of all	Intercept	162.699	0.0133038	12229.5	<1e-99		369153		5650.01	919251
	Sex	13.1579	0.0196029	671.221	<1e-100				2602.3	34240.8
	PGHS	2.12818	0.013196	161.275	<1e-100				5742.67	12221.4
	RP	1.65858	0.0133473	124.263	<1e-100				5613.24	9309.98
	Sex:PGHS	0.163443	0.019259	8.48659	2.12794e-17			0.0767993	2696.08	440.656
	Sex:RP	0.159947	0.0196804	8.1272	4.39307e-16			0.0964362	2581.85	412.959
	PGHS:RP	0.0377658	0.00980377	3.85217	0.000117076			0.0177455	10404.3	392.927
Joint analysis of all	Intercept	162.7	0.013036	12480.9	<1e-100		369153
	Sex	13.1575	0.0192228	684.473	<1e-100			0.0808697
	PGHS	2.13177	0.0130276	163.634	<1e-100
	RP	1.66757	0.0130267	128.012	<1e-100
	Sex:PGHS	0.159757	0.0192358	8.30517	1.00009e-16			0.0749409
	Sex:RP	0.142329	0.0192378	7.39841	1.38117e-13			0.0853511
	PGHS:RP	0.0421021	0.00957697	4.39618	1.10201e-05	0.603468		0.0197499

## Sheet: ST6B
Supplementary Table 6B. Regression of log-height onto sex, polygenic height score, residual predictor, and all pairwise interactions between these predictors in different analysis groups
Analysis Group	Predictor	Estimate	Std. Error	t value	Pr(>|t|)	model_rsq	N		MA weight	estimated*(MA weight)		P-value (no truncation)
English	Intercept	2.2111	3.85811e-05	57310.5	<1e-100		282509		6.71817e+08	1.48546e+09		0
	Sex	0.0337197	5.67411e-05	594.273	<1e-100				3.10602e+08	1.04734e+07		0
	PGHS	0.00568061	3.84837e-05	147.611	<1e-100				6.7522e+08	3.83566e+06		0
	RP	0.00437661	4.00068e-05	109.397	<1e-100				6.24786e+08	2.73444e+06		0
	Sex:PGHS	-3.63466e-05	5.65088e-05	-0.643202	0.520094				3.13161e+08	-11382.3		0.520094
	Sex:RP	6.13888e-05	5.8661e-05	1.0465	0.295331				2.90604e+08	17839.8		0.295331
	PGHS:RP	1.53355e-05	2.92799e-05	0.523754	0.60045	0.601007		0.00269961	1.16644e+09	17887.8		0.60045
Scottish	Intercept	2.21098	0.000129827	17030.1	<1e-100		29133		5.9329e+07	1.31175e+08		0
	Sex	0.0341809	0.000190603	179.331	<1e-100				2.7526e+07	940861		0
	PGHS	0.00561926	0.000125472	44.7848	<1e-100				6.35189e+07	356929		0
	RP	0.00459251	0.00012166	37.7487	<1e-100				6.75622e+07	310280		1.73348e-304
	Sex:PGHS	-8.03975e-06	0.000176587	-0.0455285	0.963686				3.20688e+07	-257.825		0.963686
	Sex:RP	0.000255105	0.000180823	1.4108	0.158313				3.0584e+07	7802.14		0.158313
	PGHS:RP	-8.51985e-05	9.0841e-05	-0.937886	0.348311	0.605495		-0.0151619	1.21182e+08	-10324.5		0.348311
Other British	Intercept	2.2111	0.000159381	13873.1	<1e-100		18073		3.93666e+07	8.70438e+07		0
	Sex	0.0336681	0.000235447	142.996	<1e-100				1.8039e+07	607339		0
	PGHS	0.00542916	0.000155802	34.8464	<1e-100				4.11957e+07	223658		1.51675e-257
	RP	0.00443097	0.00014295	30.9966	<1e-100				4.89363e+07	216835		1.40272e-205
	Sex:PGHS	0.000433958	0.00022874	1.89716	0.0578225				1.91123e+07	8293.95		0.0578225
	Sex:RP	2.80773e-05	0.000214115	0.131132	0.895672				2.18125e+07	612.436		0.895672
	PGHS:RP	-5.67887e-06	0.000104364	-0.0544141	0.956606	0.597875		-0.001046	9.18118e+07	-521.388		0.956606
Welsh	Intercept	2.21056	0.000184306	11994	<1e-100		16397		2.94389e+07	6.50763e+07		0
	Sex	0.0345328	0.000265938	129.853	<1e-100				1.41396e+07	488281		0
	PGHS	0.00557853	0.000173897	32.0795	<1e-100				3.30686e+07	184474		4.77166e-219
	RP	0.00412476	0.000169947	24.2708	<1e-100				3.46237e+07	142814		7.13002e-128
	Sex:PGHS	-0.000142281	0.000230162	-0.618178	0.536467				1.8877e+07	-2685.84		0.536467
	Sex:RP	7.38023e-05	0.00024928	0.296062	0.767187				1.60926e+07	1187.67		0.767187
	PGHS:RP	8.4551e-05	0.000126108	0.670464	0.502572	0.617241		0.0151565	6.28801e+07	5316.58		0.502572
Other white	Intercept	2.21102	0.000166985	13240.8	<1e-100		14593		3.58627e+07	7.9293e+07		0
	Sex	0.0333586	0.000264486	126.126	<1e-100				1.42953e+07	476871		0
	PGHS	0.00626161	0.000166382	37.634	<1e-100				3.61234e+07	226191		6.71489e-296
	RP	0.00491488	0.0001399	35.1314	<1e-100				5.10936e+07	251119		1.27046e-259
	Sex:PGHS	-0.000302852	0.000263387	-1.14984	0.25023				1.44149e+07	-4365.58		0.25023
	Sex:RP	-3.65374e-05	0.000218622	-0.167126	0.867273				2.09224e+07	-764.451		0.867273
	PGHS:RP	0.000355857	0.000105467	3.37411	0.000742489	0.589655		0.0568315	8.99013e+07	31992		0.000742489
Irish	Intercept	2.21112	0.000238179	9283.45	<1e-100		8448		1.76276e+07	3.89767e+07		0
	Sex	0.0338974	0.000343256	98.7527	<1e-100				8.4872e+06	287694		0
	PGHS	0.00546314	0.000234343	23.3126	<1e-100				1.82094e+07	99480.6		1.50038e-116
	RP	0.00485368	0.000221442	21.9186	<1e-100				2.0393e+07	98981.2		1.28956e-103
	Sex:PGHS	0.000186342	0.000324344	0.57452	0.565632				9.50581e+06	1771.33		0.565632
	Sex:RP	-0.000108878	0.000319697	-0.340566	0.733439				9.78412e+06	-1065.28		0.733439
	PGHS:RP	0.000191922	0.000161036	1.1918	0.233373	0.611666		0.0351304	3.85616e+07	7400.84		0.233373
Meta-analysis all but English	Intercept	2.21096	7.42015e-05	29796.7	<1e-100		86644		1.81625e+08	4.01565e+08
	Sex	0.0339574	0.000110105	308.409	<1e-100				8.24871e+07	2.80105e+06
	PGHS	0.00567747	7.2147e-05	78.6931	<1e-100				1.92116e+08	1.09073e+06
	RP	0.00458216	6.70238e-05	68.3662	<1e-100				2.22609e+08	1.02003e+06
	Sex:PGHS	2.93261e-05	0.000103154	0.284295	0.776184				9.39788e+07	2756.03
	Sex:RP	7.83555e-05	0.000100405	0.780397	0.435157				9.91955e+07	7772.51
	PGHS:RP	8.3751e-05	4.97312e-05	1.68407	0.0921673			0.0147515	4.04336e+08	33863.6
Meta-analysis of all	Intercept	2.21107	3.42305e-05	64593.6	<1e-100		369153		8.53442e+08	1.88702e+09
	Sex	0.0337696	5.04376e-05	669.532	<1e-100				3.93089e+08	1.32745e+07
	PGHS	0.00567991	3.39552e-05	167.277	<1e-100				8.67336e+08	4.9264e+06
	RP	0.00443061	3.43524e-05	128.975	<1e-100				8.47395e+08	3.75447e+06
	Sex:PGHS	-2.11875e-05	4.95596e-05	-0.427516	0.669003				4.0714e+08	-8626.3
	Sex:RP	6.57064e-05	5.065e-05	1.29726	0.19454				3.89799e+08	25612.3
	PGHS:RP	3.29465e-05	2.52315e-05	1.30577	0.191632			0.00580052	1.57077e+09	51751.4
Joint analysis of all	Intercept	2.21107	3.35459e-05	65911.8	<1e-100		369153
	Sex	0.0337701	4.94667e-05	682.683	<1e-100
	PGHS	0.00568898	3.35245e-05	169.696	<1e-100
	RP	0.00445466	3.35221e-05	132.887	<1e-100
	Sex:PGHS	-3.04073e-05	4.95002e-05	-0.614287	0.539026
	Sex:RP	2.03617e-05	4.95054e-05	0.411302	0.680851
	PGHS:RP	4.44457e-05	2.46448e-05	1.80345	0.0713178	0.602375		0.00781259

## Sheet: ST7
Supplementary Table 7. Observed and predicted (log)height characteristics of English samples from ranges between several percentiles of distributions (N, Mean, Median, SD - standard deviation, SEM - standard error of mean). Comparison of observed and predicted mean height and observed and predicted mean log height under the additive model with PGHS and RP as predictors (Wilcoxson - Wilcoxon test …
Sex	Percentiles	Model of Height	N	Mean	Median	SD	SEM	Wilcoxon	BC-Wilcoxon
Male	[0,1]	Observed height	1323	169.951	170	6.16202	0.169412
Male	[0,1]	Predicted height	1323	169.807	169.71	1.94148	0.0533767	0.535	NS
Male	[0,1]	Observed log height	1323	2.23004	2.23045	0.0157605	0.000433302
Male	[0,1]	Predicted log height	1323	2.22992	2.22968	0.00479426	0.000131808	0.707	NS
Male	[1,5]	Observed height	5213	171.705	172	6.18505	0.0856642
Male	[1,5]	Predicted height	5213	171.619	171.581	1.76551	0.0244527	0.456	NS
Male	[1,5]	Observed log height	5213	2.2345	2.23553	0.0156605	0.000216901
Male	[1,5]	Predicted log height	5213	2.23439	2.23429	0.00436041	6.04e-05	0.375	NS
Male	[5,20]	Observed height	19857	173.308	173	6.25115	0.0443612
Male	[5,20]	Predicted height	19857	173.299	173.241	1.80406	0.0128024	0.565	NS
Male	[5,20]	Observed log height	19857	2.23854	2.23805	0.0156784	0.000111262
Male	[5,20]	Predicted log height	19857	2.23853	2.23839	0.00445544	3.16e-05	0.627	NS
Male	[20,40]	Observed height	26155	174.834	175	6.31296	0.0390352
Male	[20,40]	Predicted height	26155	174.832	174.765	1.77531	0.0109773	0.212	NS
Male	[20,40]	Observed log height	26155	2.24234	2.24304	0.0156877	9.7e-05
Male	[20,40]	Predicted log height	26155	2.24231	2.24215	0.00438465	2.71e-05	0.673	NS
Male	[40,60]	Observed height	26234	175.97	176	6.28951	0.0388315
Male	[40,60]	Predicted height	26234	176.058	175.977	1.76871	0.01092	0.000889	0.032004
Male	[40,60]	Observed log height	26234	2.24516	2.24551	0.0155343	9.59e-05
Male	[40,60]	Predicted log height	26234	2.24534	2.24514	0.0043684	2.7e-05	0.135	NS
Male	[60,80]	Observed height	26339	177.342	177	6.41077	0.0395012
Male	[60,80]	Predicted height	26339	177.288	177.206	1.77073	0.0109107	0.357	NS
Male	[60,80]	Observed log height	26339	2.24853	2.24797	0.0157204	9.69e-05
Male	[60,80]	Predicted log height	26339	2.24837	2.24817	0.00437335	2.69e-05	0.00917	NS
Male	[80,95]	Observed height	19592	178.79	179	6.43994	0.046009
Male	[80,95]	Predicted height	19592	178.798	178.747	1.80262	0.0128785	0.296	NS
Male	[80,95]	Observed log height	19592	2.25206	2.25285	0.0156512	0.000111817
Male	[80,95]	Predicted log height	19592	2.2521	2.25197	0.00445192	3.18e-05	0.969	NS
Male	[95,99]	Observed height	5238	180.527	180	6.54777	0.0904713
Male	[95,99]	Predicted height	5238	180.502	180.44	1.79803	0.0248436	0.945	NS
Male	[95,99]	Observed log height	5238	2.25626	2.25527	0.0157689	0.00021788
Male	[95,99]	Predicted log height	5238	2.2563	2.25615	0.00444069	6.14e-05	0.932	NS
Male	[99,100]	Observed height	1315	182.293	182	6.66947	0.18392
Male	[99,100]	Predicted height	1315	182.263	182.228	1.86263	0.0513646	0.746	NS
Male	[99,100]	Observed log height	1315	2.26048	2.26007	0.0158729	0.000437717
Male	[99,100]	Predicted log height	1315	2.26064	2.26056	0.00459973	0.000126844	0.581	NS
Female	[0,1]	Observed height	1529	157.032	157	5.55778	0.142134
Female	[0,1]	Predicted height	1529	156.98	156.949	1.7143	0.0438414	0.983	NS
Female	[0,1]	Observed log height	1529	2.19572	2.1959	0.0153739	0.000393169
Female	[0,1]	Predicted log height	1529	2.19582	2.19573	0.00457366	0.000116966	0.776	NS
Female	[1,5]	Observed height	5958	158.795	159	5.77221	0.0747811
Female	[1,5]	Predicted height	5958	158.712	158.637	1.63723	0.0212109	0.363	NS
Female	[1,5]	Observed log height	5958	2.20055	2.2014	0.0158067	0.000204782
Female	[1,5]	Predicted log height	5958	2.20044	2.20023	0.0043682	5.66e-05	0.308	NS
Female	[5,20]	Observed height	22919	160.282	160	5.72845	0.037839
Female	[5,20]	Predicted height	22919	160.282	160.206	1.65568	0.0109365	0.606	NS
Female	[5,20]	Observed log height	22919	2.20461	2.20412	0.0155326	0.0001026
Female	[5,20]	Predicted log height	22919	2.20462	2.20442	0.00441738	2.92e-05	0.545	NS
Female	[20,40]	Observed height	30099	161.679	162	5.75205	0.0331548
Female	[20,40]	Predicted height	30099	161.673	161.596	1.62136	0.00934553	0.633	NS
Female	[20,40]	Observed log height	30099	2.20838	2.20952	0.0154686	8.92e-05
Female	[20,40]	Predicted log height	30099	2.20833	2.20813	0.00432588	2.49e-05	0.171	NS
Female	[40,60]	Observed height	30088	162.729	163	5.81136	0.0335028
Female	[40,60]	Predicted height	30088	162.799	162.716	1.61169	0.00929146	0.00367	NS
Female	[40,60]	Observed log height	30088	2.21119	2.21219	0.0155246	8.95e-05
Female	[40,60]	Predicted log height	30088	2.21134	2.21112	0.00430009	2.48e-05	0.353	NS
Female	[60,80]	Observed height	30338	163.985	164	5.89527	0.0338462
Female	[60,80]	Predicted height	30338	163.971	163.897	1.61871	0.00929344	0.558	NS
Female	[60,80]	Observed log height	30338	2.21452	2.21484	0.0156246	8.97e-05
Female	[60,80]	Predicted log height	30338	2.21446	2.21427	0.00431882	2.48e-05	0.234	NS
Female	[80,95]	Observed height	22628	165.407	165	5.8763	0.0390643
Female	[80,95]	Predicted height	22628	165.367	165.288	1.64909	0.0109628	0.707	NS
Female	[80,95]	Observed log height	22628	2.21828	2.21748	0.0154405	0.000102645
Female	[80,95]	Predicted log height	22628	2.21819	2.21798	0.0043998	2.92e-05	0.119	NS
Female	[95,99]	Observed height	6150	166.995	167	6.07391	0.0774517
Female	[95,99]	Predicted height	6150	166.976	166.899	1.64804	0.021015	0.941	NS
Female	[95,99]	Observed log height	6150	2.22242	2.22272	0.0158252	0.000201796
Female	[95,99]	Predicted log height	6150	2.22248	2.22227	0.00439704	5.61e-05	0.848	NS
Female	[99,100]	Observed height	1534	168.551	168	5.88439	0.150241
Female	[99,100]	Predicted height	1534	168.612	168.567	1.68654	0.0430609	0.661	NS
Female	[99,100]	Observed log height	1534	2.22647	2.22531	0.0151823	0.000387638
Female	[99,100]	Predicted log height	1534	2.22684	2.22672	0.0044996	0.000114884	0.508	NS

## Sheet: ST8
Supplementary Table 8. Regression of height and log-height onto sex, polygenic height score and residual predictor in joint analysis of all data, and presentation of results of multiplicative model
(A) Additive model of height
Predictor	b (estimate)	SE(b)	SE(b)*1.96	b-SE(b)*1.96	b+SE(b)*1.96
Intercept	162.702	0.0130335	0.0255457	162.677	162.728
Sex	13.1581	0.0192264	0.0376837	13.1204	13.1958
PGHS	2.20517	0.00958502	0.0187866	2.18638	2.22395
RP	1.7329	0.00958739	0.0187913	1.71411	1.75169
			PGHS	RP			% prediction change cf. multiplicative
Predicted height of a man with...			3.5	3	188.777		-0.493213
Predicted height of a man with...			0	0	175.86		0.0748643
Predicted height of a woman with...			0	0	162.702		0.0739406
Predicted height of a woman with...			-3.5	-3	149.786		-0.539444
(B) Additive model of log-height
Predictor	b (estimate)	SE(b)	SE(b)*1.96	b-SE(b)*1.96	b+SE(b)*1.96
Intercept	2.21107	3.3533e-05	6.57247e-05	2.21101	2.21114
Sex	0.0337704	4.94662e-05	9.69538e-05	0.0336735	0.0338674
PGHS	0.00567496	2.46606e-05	4.83348e-05	0.00562663	0.0057233
RP	0.00446378	2.46667e-05	4.83468e-05	0.00441544	0.00451213
			PGHS	RP
Predicted height of a man with...			3.5	3	2.2781
Predicted height of a man with...			0	0	2.24484
Predicted height of a woman with...			0	0	2.21107
Predicted height of a woman with...			-3.5	-3	2.17782
(C) Multiplicative model of height
Predictor	b (estimate)	ME(b)	ME(b)^1.96	b/(ME(b)^1.96)	b*ME(b)^1.96
Intercept	162.582	1.00008	1.00015	162.558	162.607
Sex	1.08086	1.00011	1.00022	1.08062	1.0811
PGHS	1.01315	1.00006	1.00011	1.01304	1.01327
RP	1.01033	1.00006	1.00011	1.01022	1.01044
			PGHS	RP
Predicted height of a man with...			3.5	3	189.713
Predicted height of a man with...			0	0	175.729
Predicted height of a woman with...			0	0	162.582
Predicted height of a woman with...			-3.5	-3	150.598
We see that on average, men are 1.08086 times taller than women. The 95% CI interval for this estimate is defined by multiplying (dividing) it by 1.00022. We can express this notion using the “times/divide” sign “x/“, as introduced by Lippert et al. (2001), as “1.08086 x/ 1.00022“. Having value of PGHS equal to one increases height by 1.3% (1.01315 x/ 1.00011), while the effect of change of the r…

[truncated: 2 more sheets: ST9, ST10]
